# Supplementary material for: Development, Validation, and Diagnostic Accuracy of the Fetal Lack of Responsiveness Scale for Diagnosis of Severe Perinatal Hypoxia
Source: J Pregnancy. 2024 Oct 16;2024:9779831. doi: 10.1155/2024/9779831 (PMC11498997; doi:10.1155/2024/9779831)
Supplement: Supporting Information — Additional supporting information can be found online in the Supporting Information section. Excel table with the results of the second phase and the calculation of the results for diagnostic accuracy. [file 9779831.f1.xlsx]

## Sheet: Hoja 1
	Prueba
Enfermedad	0	1	2	3	4	5	Total
0	202	74	53	18	14	5	366
1	7	7	10	7	5	1	37
Total	209	81	63	25	19	6	403
Punto de corte	Sensibilidad	Especificidad	VPP	VPN
Positive ≥ 0	1	0	0.0918114	0
Positive ≥1	0.810811	0.551913	0.154639	0.966507
Positive ≥2	0.621622	0.754098	0.20354	0.951724							411
Positive ≥3	0.351351	0.898907	0.26	0.932011
Positive ≥4	0.162162	0.948087	0.24	0.917989
				Tabla para punto de corte ≥1
						Enfermedad
						Positivos	Negativos		VPP	VPN
				Prueba	Positiva	30	164	194	0.154639	0.966507
					Negativa	7	202	209	LR +	LR -
						37	366	403	1.80949	0.342788
					Sensibilidad	0.810811							0.48639
					especificidad	0.551913	1.36272
				Tabla para punto de corte ≥2									DISTANCIA AL
						Enfermedad
						Positivos	Negativos		VPP	VPN
				Prueba	Positiva	23	90	113	0.20354	0.951724
					Negativa	14	276	290	LR +	LR -
						37	366	403	2.52793	0.501763
					Sensibilidad	0.621622							0.451262
					Especificidad	0.754098	1.37572
				Tabla para punto de corte ≥3
						Enfermedad
						Positivos	Negativos		VPP	VPN
				Prueba	Positiva	13	37	50	0.26	0.932011
					Negativa	24	329	353	LR +	LR -
						37	366	403	3.47553	0.721597
					Sensibilidad	0.351351
					Especificidad	0.898907	1.25026						1.0051
				Tabla para punto de corte ≥4
						Enfermedad
						Positivos	Negativos		VPP	VPN
				Prueba	Positiva	6	19	25	0.24	0.917989
					Negativa	31	347	378	LR +	LR -
						37	366	403	3.12376	0.883714			36.0097
					Sensibilidad	0.162162
					Especificidad	0.948087	1.11025
				Tabla para punto de corte ≥5
						Enfermedad
						Positivos	Negativos		VPP	VPN
				Prueba	Positiva	1	5	6	0.166667	0.90932
					Negativa	36	361	397	LR +	LR -
						37	366	403	1.97838	0.986449
					Sensibilidad	0.027027							0.973069
					Especificidad	0.986339	1.01337
				Tabla para punto de corte ≥0
						Enfermedad
						Positivos	Negativos		VPP	VPN
				Prueba	Positiva	37	366	403	0.0918114	0
					Negativa	0	0	0	LR +	LR -
						37	366	403	1	#DIV/0!
					Sensibilidad	1							1
					especificidad	0
